# Supplementary material for: CRISPR-Cas9-Mediated Knockout of MLO3 Confers Enhanced Resistance to Reniform Nematode in Upland Cotton
Source: Plants (Basel). 2025 Nov 15;14(22):3491. doi: 10.3390/plants14223491 (PMC12656067; doi:10.3390/plants14223491)
Supplement: Supplementary file 1 [file plants-14-03491-s001.zip]

Archive with 1 entries (1 files):
- plants-3948287-supplementary.xlsx
