# Supplementary material for: CRISPR-Cas9-Mediated Knockout of MLO3 Confers Enhanced Resistance to Reniform Nematode in Upland Cotton
Source: Plants (Basel). 2025 Nov 15;14(22):3491. doi: 10.3390/plants14223491 (PMC12656067; doi:10.3390/plants14223491)
Supplement: Supplementary file 1 [file plants-14-03491-s001.zip › plants-3948287-supplementary.xlsx]

## Sheet: Primers 
Table S1: Primers used in this research for PCR
Primer	Sequence
D05G07_F	ATG GCT GCC GGG GAA GAA T
D05G07_R	GCT TAG ATT CTA GAT TCA ACA CC
Ghi_MLO_BamF	CGG ATC CTT TAT GGC TGC CGG GGA AGA A
Ghi_MLO_BamR	AGG ATC CGA TAA CCC GGT AAC CTC TCT C
mlo-mutF	CTCTTTGATGCCGTCGAGAAGC
mlo-mutR	GAA ATA ATG ACC AAC CTT AGC CC
mlo-mutF1	AAC CAT GTT TCG CAG TGG CTC
mlo-mutR1	TAA TTA GGA TAA GTT TAG AAG TAG G
MLO_AF	GTTGCAATGAATTTAAAATTTAAC
MLO_AR	TTATACAATTCAATCATATAGATT
MLO_DF	GCAATGAATTTGAGTTTAACA
MLO_DR	TATAAGCTTAGATTCTAGATTCAA
